# Supplementary material for: Structural Analysis of Plasmodium falciparum Hexokinase Provides Novel Information about Catalysis Due to a Plasmodium-Specific Insertion
Source: Int J Mol Sci. 2023 Aug 13;24(16):12739. doi: 10.3390/ijms241612739 (PMC10454665; doi:10.3390/ijms241612739)
Supplement: Supplementary file 1 [file ijms-24-12739-s001.zip]

Archive with 1 entries (1 files):
- ijms-2553114-supplementary.pdf
